# Supplementary material for: CCR1 mediates Müller cell activation and photoreceptor cell death in macular and retinal degeneration
Source: eLife. 2023 Oct 30;12:e81208. doi: 10.7554/eLife.81208 (PMC10615370; doi:10.7554/eLife.81208)
Supplement: Figure 4—figure supplement 1—source data 1. [file elife-81208-fig4-figsupp1-data1.xlsx]

## Sheet: qPCR CCL23
																		Legend
Well	Sample Name	Target Name	Task	Cт	Cт Mean	(+ 0.5)	(- 0.5)	ΔCт	ΔΔCт	2^(-ΔΔCT)				CCL23	M1	M2A
A1	1	h- ccl23	m1 6287	23.3287	23.1797	23.6797	22.6797	3.49965	0.00964905	0.993334				6287	0.993334	3.05611
B1	1	h- ccl23	m1 6287	23.186										25.5	0.472036	3.10633
C1	1	h- ccl23	m1 6287	23.0244										25.7	0.0666509	1.42801
A2	2	h- ccl23	m2a 6287	22.371	22.257	22.757	21.757	1.8783	-1.6117	3.05611				6251	0.0121736	0.00891823
B2	2	h- ccl23	m2a 6287	22.1333										6230	0.165486	6.16066
C2	2	h- ccl23	m2a 6287	22.2668										NO NAME	0.0925019	0.149249
A3	3	h- ccl23	m1 25.5	21.7894	21.6875	22.1875	21.1875	4.57303	1.08303	0.472036					0.210288	0.0443475
B3	3	h- ccl23	m1 25.5	21.6394											0.205702	2.18801
C3	3	h- ccl23	m1 25.5	21.6335											5.46017e-09	4.79816e-10
A4	4	h- ccl23	m2a 25.5	18.9308	18.1503	18.6503	17.6503	1.85479	-1.63521	3.10633					4.62459e-09	5.44975
B4	4	h- ccl23	m2a 25.5	17.7381	17.7601
C4	4	h- ccl23	m2a 25.5	17.7821										sem	0.125061	0.931692
A5	5	h- ccl23	m1 25.7	25.1331	25.0483	25.5483	24.5483	7.39723	3.90723	0.0666509				AVERAGE	0.300364	2.15914
B5	5	h- ccl23	m1 25.7	24.8191										SD	0.306335	2.28217
C5	5	h- ccl23	m1 25.7	25.1925										ERROR	0.913033	6.72348
A6	6	h- ccl23	m2a 25.7	18.2669	18.1383	18.6383	17.6383	2.97599	-0.514007	1.42801				error -	-0.312306	-2.4052
B6	6	h- ccl23	m2a 25.7	17.8825
C6	6	h- ccl23	m2a 25.7	18.2656
A7	7	h- ccl23	m1 6251	32.0882	31.0945	31.5945	30.5945	9.85011	6.36011	0.0121736
B7	7	h- ccl23	m1 6251	30.5052	30.5977
C7	7	h- ccl23	m1 6251	30.6902
A8	8	h- ccl23	m2a 6251	30.4192	29.9946	30.4946	29.4946	10.299	6.80903	0.00891823
B8	8	h- ccl23	m2a 6251	29.2112	30.3862
C8	8	h- ccl23	m2a 6251	30.3533
D9	9	h- ccl23	m1 6230	34.3239	33.9701	34.4701	33.4701	6.08522	2.59522	0.165486
E9	9	h- ccl23	m1 6230	32.9563	34.4769
F9	9	h- ccl23	m1 6230	34.63
D10	10	h- ccl23	m2a 6230	26.0879	25.2401	25.7401	24.7401	0.866916	-2.62308	6.16066
E10	10	h- ccl23	m2a 6230	24.8614	24.8162
F10	10	h- ccl23	m2a 6230	24.7711
D11	11	h- ccl23	m1 no name	27.5742	27.2362	27.7362	26.7362	6.92437	3.43437	0.0925019
E11	11	h- ccl23	m1 no name	26.965
F11	11	h- ccl23	m1 no name	27.1693
D12	12	h- ccl23	m2a no name	24.2915	24.2584	24.7584	23.7584	6.23421	2.74421	0.149249
E12	12	h- ccl23	m2a no name	24.2818
F12	12	h- ccl23	m2a no name	24.2019
H9		h- ccl23	NTC	Undetermined
H10		h- ccl23	NTC	Undetermined
D1	1	h-gapdh	m1 6287	19.6262	19.68	20.18	19.18
E1	1	h-gapdh	m1 6287	19.7756
F1	1	h-gapdh	m1 6287	19.6383
D2	2	h-gapdh	m2a 6287	20.3673	20.3787	20.8787	19.8787
E2	2	h-gapdh	m2a 6287	20.4096
F2	2	h-gapdh	m2a 6287	20.3593
D3	3	h-gapdh	m1 25.5	17.1373	17.1144	17.6144	16.6144
E3	3	h-gapdh	m1 25.5	17.114
F3	3	h-gapdh	m1 25.5	17.092
D4	4	h-gapdh	m2a 25.5	15.9672	15.9053	16.4053	15.4053
E4	4	h-gapdh	m2a 25.5	15.8753
F4	4	h-gapdh	m2a 25.5	15.8734
D5	5	h-gapdh	m1 25.7	17.6782	17.651	18.151	17.151
E5	5	h-gapdh	m1 25.7	17.6301
F5	5	h-gapdh	m1 25.7	17.6448
D6	6	h-gapdh	m2a 25.7	15.9631	15.4293	15.9293	14.9293
E6	6	h-gapdh	m2a 25.7	14.9226	15.1623
F6	6	h-gapdh	m2a 25.7	15.4021
D7	7	h-gapdh	m1 6251	20.7806	18.2844	18.7844	17.7844
E7	7	h-gapdh	m1 6251	13.3581	20.7476
F7	7	h-gapdh	m1 6251	20.7146
D8	8	h-gapdh	m2a 6251	20.1871	18.4031	18.9031	17.9031
E8	8	h-gapdh	m2a 6251	15.0351	20.0872
F8	8	h-gapdh	m2a 6251	19.9873
A9	9	h-gapdh	m1 6230	29.1841	28.6558	29.1558	28.1558
B9	9	h-gapdh	m1 6230	28.4214	28.3917
C9	9	h-gapdh	m1 6230	28.362
A10	10	h-gapdh	m2a 6230	24.2395	23.9493	24.4493	23.4493
B10	10	h-gapdh	m2a 6230	23.8078
C10	10	h-gapdh	m2a 6230	23.8007
A11	11	h-gapdh	m1 no name	20.3206	20.3118	20.8118	19.8118
B11	11	h-gapdh	m1 no name	20.2699
C11	11	h-gapdh	m1 no name	20.3448
A12	12	h-gapdh	m2a no name	18.2052	18.0242	18.5242	17.5242
B12	12	h-gapdh	m2a no name	17.9696
C12	12	h-gapdh	m2a no name	17.8978
H7		h-gapdh	NTC	37.0766
H8		h-gapdh	NTC	Undetermined
				Cт Mean	ΔCт	ΔΔCт	2^(-ΔΔCT)
ccl23	Unkn-02	1	32.8946	32.7986	5.73956	2.24956	0.210288									m1	A01	SYBR	GAPDH	Unkn-01			26.9806	27.0591
ccl23	Unkn-02	1	32.6206														B01	SYBR	GAPDH	Unkn-01			27.1375	26.8622
ccl23	Unkn-02	1	32.8807														C01	SYBR	GAPDH	Unkn-01			26.4685	26.8622
ccl23	Unkn-04	2	30.7103	30.7059	7.985	4.495	0.0443475									m2a	A03	SYBR	GAPDH	Unkn-03			23.1522	22.7209
ccl23	Unkn-04	2	30.5761														B03	SYBR	GAPDH	Unkn-03			22.5047	22.7209
ccl23	Unkn-04	2	30.8312														C03	SYBR	GAPDH	Unkn-03			22.5058	22.7209
ccl23	Unkn-06	3	32.2844	31.3835	5.77137	2.28137	0.205702									m1	A09	SYBR	GAPDH	Unkn-09			25.7578	25.6121
ccl23	Unkn-06	3	31.2735														B09	SYBR	GAPDH	Unkn-09			25.5041	25.6121
ccl23	Unkn-06	3	31.4935														C09	SYBR	GAPDH	Unkn-09			25.5745	25.6121
ccl23	Unkn-08	4	25.7229	25.7465	2.36038	-1.12962	2.18801									m2a	A11	SYBR	GAPDH	Unkn-11			23.5383	23.3862
ccl23	Unkn-08	4	25.7454														B11	SYBR	GAPDH	Unkn-11			23.3289	23.3862
ccl23	Unkn-08	4	25.7713														C11	SYBR	GAPDH	Unkn-11			23.2912	23.3862
ccl23	Unkn-10	5	31.1068	30.9384	30.9384	27.4484	5.46017e-09									m1	clu 6 M1			24.032
ccl23	Unkn-10	5	30.7406
ccl23	Unkn-10	5	30.9678
ccl23	Unkn-12	6	34.4809	34.4468	34.4468	30.9568	4.79816e-10									m2a	clu 6 M2			29.0994
ccl23	Unkn-12	6	33.9973
ccl23	Unkn-12	6	34.8622
ccl23	Unkn-14	7	31.5593	31.178	31.178	27.688	4.62459e-09									m1	clu 7 M1			25.9928
ccl23	Unkn-14	7	31.0295
ccl23	Unkn-14	7	30.9453
ccl23	Unkn-16	8	25.4518	25.3161	1.04381	-2.44619	5.44975									m2a	A07	SYBR	GAPDH	Unkn-07			24.491	24.2723
ccl23	Unkn-16	8	25.1631														B07	SYBR	GAPDH	Unkn-07			24.1879	24.2723
ccl23	Unkn-16	8	25.3335														C07	SYBR	GAPDH	Unkn-07			24.138	24.2723

## Sheet: qPCR CCL13, CCL14
Block Type	96well
Chemistry	SYBR_GREEN
Experiment File Name	C:\Users\batyari\Desktop\SARAH 13-11-17.eds
Experiment Run End Time	2017-11-13 13:54:52 PM IST
Instrument Type	steponeplus
Passive Reference	ROX
												ccl13
Well	Sample Name	Target Name	Cт	Cт Mean	(+ 0.5)	(- 0.5)	ΔCт	ΔΔCт	2^(-ΔΔCT)				m1	m2a
A1	1	CCL13	28.4863	28.4976	28.9976	27.9976	6.85839	0.00839081	0.994201				0.994201	135.317
B1	1	CCL13	28.6413										10.2357	43.0262
C1	1	CCL13	28.3651										6.866	316.9
A2	2	CCL13	21.3883	21.361	21.861	20.861	-0.230202	-7.0802	135.317				0.040447	31.3467
B2	2	CCL13	21.3632										0.0561804	15.6596
C2	2	CCL13	21.3314										4.08228	767
A3	3	CCL13	22.7078	22.7289	23.2289	22.2289	3.49446	-3.35554	10.2357				0.711552	126.818
B3	3	CCL13	22.7144										0.957337	217.801
C3	3	CCL13	22.7645										1.56841e-07	4.02104e-08
A4	4	CCL13	19.0006	19.2908	19.7908	18.7908	1.42286	-5.42714	43.0262				2.08585e-09	131.28
B4	4	CCL13	19.3929
C4	4	CCL13	19.4789
A5	5	CCL13	23.9726	23.9495	24.4495	23.4495	4.07053	-2.77947	6.866			average	2.39437	178.515
B5	5	CCL13	23.9318									stdv	3.55376	229.052
C5	5	CCL13	23.9441									error(+)	9.50189	407.567
A6	6	CCL13	17.1249	17.1288	17.6288	16.6288	-1.45794	-8.30794	316.913			sem	1.45082	114.526
B6	6	CCL13	17.1586
C6	6	CCL13	17.103
A7	7	CCL13	33.8351	34.1673	34.6673	33.6673	11.4778	4.62782	0.040447
B7	7	CCL13
C7	7	CCL13	33.6334
A8	8	CCL13	21.9414	21.9935	22.4935	21.4935	1.87976	-4.97024	31.3467
B8	8	CCL13	21.9879
C8	8	CCL13	22.0514
A9	9	CCL13	33.9243	33.824	34.324	33.324	11.0038	4.15379	0.0561804
B9	9	CCL13	34.2259
C9	9	CCL13	33.3218
A10	10	CCL13	25.0796	24.9686	25.4686	24.4686	2.88102	-3.96898	15.6596
B10	10	CCL13	24.871
C10	10	CCL13	24.955
A11	11	CCL13	35.872	35.2502	35.7502	34.7502	4.82063	-2.02937	4.08228
B11	11	CCL13	Undetermined
C11	11	CCL13	34.6283
A12	12	CCL13	23.1258	23.2271	23.7271	22.7271	-2.73352	-9.58352	767.232
B12	12	CCL13	23.3375									ccl14	m1	m2a
C12	12	CCL13	23.2179										1.00121	0.305076
H7		CCL13	Undetermined										0.048118	0.0626827
H8		CCL13	Undetermined										0.0734982	0.403737
G1	1	CCL14	19.6607	19.7074	20.2074	19.2074	-1.93175	-0.00175125	1.00121				0.997683	0.0434552
G7	1	CCL14	19.66										0.773871	0.293965
H1	1	CCL14	19.8015										3.11325	1.27386
G2	2	CCL14	21.2042	21.374	21.874	20.874	-0.217241	1.71276	0.305076
G8	2	CCL14	21.686
H2	2	CCL14	21.2317
G3	3	CCL14	21.6576	21.6817	22.1817	21.1817	2.44728	4.37728	0.048118
G9	3	CCL14	21.7175
H3	3	CCL14	21.67
G4	4	CCL14	19.9637	19.9337	20.4337	19.4337	2.06579	3.99579	0.0626827
G10	4	CCL14	19.9399										M1	M2a
H4	4	CCL14	19.8976									average	1.00127	0.39713
G5	5	CCL14	21.843	21.7151	22.2151	21.2151	1.83615	3.76615	0.0734982			stdv	1.12084	0.452716
G11	5	CCL14	21.666									sem	0.457581	0.184821
H5	5	CCL14	21.6364
G6	6	CCL14	17.9764	17.9653	18.4653	17.4653	-0.621489	1.30851	0.403737
G12	6	CCL14	17.9613									error+	3.24295	1.30256
H6	6	CCL14	17.9581									error -	-1.24041
H11		CCL14	9.51302
H12		CCL14	Undetermined
	Sample Name	Target Name	Cт	Cт Mean	(+) 0.5	(-) 0.5	ΔCт	ΔΔCT	2^(-ΔΔCT)
		CCL14	Undetermined
		CCL14	Undetermined
	Sample 10	CCL14		28.9828	29.4828	28.4828	6.29335	0.00334641	0.997683
	Sample 10	CCL14	29.0707
	Sample 10	CCL14	28.8948
	Sample 11	CCL14	30.5927	30.9281	31.4281	30.4281	10.8143	4.52433	0.0434552
	Sample 11	CCL14	30.9757
	Sample 11	CCL14	31.216
	Sample 12	CCL14	29.7184	29.48	29.98	28.98	6.65984	0.369835	0.773871
	Sample 12	CCL14	29.3101
	Sample 12	CCL14	29.4116
	Sample 13	CCL14	30.2294	30.1438	30.6438	29.6438	8.05628	1.76628	0.293965
	Sample 13	CCL14
	Sample 13	CCL14	30.0582
	Sample 14	CCL14		35.0811	35.5811	34.5811	4.65158	-1.63842	3.11325
	Sample 14	CCL14	34.6365
	Sample 14	CCL14	35.5258
	Sample 15	CCL14		31.9014	32.4014	31.4014	5.94079	-0.349209	1.27386
	Sample 15	CCL14	31.6864
	Sample 15	CCL14	32.1164
D1	1	GAPDH	21.7065	21.6392	22.1392	21.1392
E1	1	GAPDH	21.6274
F1	1	GAPDH	21.5836
D2	2	GAPDH	21.6494	21.5912	22.0912	21.0912
E2	2	GAPDH	21.5464
F2	2	GAPDH	21.5778
D3	3	GAPDH	19.1272	19.2344	19.7344	18.7344
E3	3	GAPDH	19.2751
F3	3	GAPDH	19.301
D4	4	GAPDH	17.9442	17.8679	18.3679	17.3679
E4	4	GAPDH	17.868
F4	4	GAPDH	17.7916
D5	5	GAPDH	19.8943	19.879	20.379	19.379
E5	5	GAPDH	19.857
F5	5	GAPDH	19.8857
D6	6	GAPDH	18.6722	18.5868	19.0868	18.0868
E6	6	GAPDH	18.5161
F6	6	GAPDH	18.572
D7	7	GAPDH	22.7266	22.6894	23.1894	22.1894		D7	7	GAPDH	22.7266	22.6894	23.1894	22.1894
E7	7	GAPDH	22.652					E7	7	GAPDH	22.652
F7	7	GAPDH	22.6897					F7	7	GAPDH	22.6897
D8	8	GAPDH	20.1283	20.1138	20.6138	19.6138		D8	8	GAPDH	20.1283	20.1138	20.6138	19.6138
E8	8	GAPDH	20.0681					E8	8	GAPDH	20.0681
F8	8	GAPDH	20.1449					F8	8	GAPDH	20.1449
D9	9	GAPDH	22.6556	22.8202	23.3202	22.3202		D9	9	GAPDH	22.6556	22.8202	23.3202	22.3202
E9	9	GAPDH	22.8663					E9	9	GAPDH	22.8663
F9	9	GAPDH	22.9388					F9	9	GAPDH	22.9388
D10	10	GAPDH	21.9427	22.0875	22.5875	21.5875		D10	10	GAPDH	21.9427	22.0875	22.5875	21.5875
E10	10	GAPDH	22.1576					E10	10	GAPDH	22.1576
F10	10	GAPDH	22.1623					F10	10	GAPDH	22.1623
D11	11	GAPDH	30.3342	30.4296	30.9296	29.9296		D11	11	GAPDH	30.3342	30.4296	30.9296	29.9296
E11	11	GAPDH	30.4051					E11	11	GAPDH	30.4051
F11	11	GAPDH	30.5494					F11	11	GAPDH	30.5494
D12	12	GAPDH	26.0305	25.9606	26.4606	25.4606		D12	12	GAPDH	26.0305	25.9606	26.4606	25.4606
E12	12	GAPDH	25.9528					E12	12	GAPDH	25.9528
F12	12	GAPDH	25.8986					F12	12	GAPDH	25.8986
H9		GAPDH	35.134					H9		GAPDH	35.134
H10		GAPDH	34.3743					H10		GAPDH	34.3743
				Cт Mean	ΔCт	ΔΔCт	2^(-ΔΔCT)
ccl13	Unkn-01	1	34.1083	34.4	7.34096	0.490959	0.711552										m1	A01	SYBR	GAPDH	Unkn-01			26.9806	27.0591
ccl13	Unkn-01	1	35.5112															B01	SYBR	GAPDH	Unkn-01			27.1375	26.8622
ccl13	Unkn-01	1	34.6918															C01	SYBR	GAPDH	Unkn-01			26.4685	26.8622
ccl13	Unkn-03	2	22.3742	22.5843	-0.136618	-6.98662	126.818										m2a	A03	SYBR	GAPDH	Unkn-03			23.1522	22.7209
ccl13	Unkn-03	2	22.8382															B03	SYBR	GAPDH	Unkn-03			22.5047	22.7209
ccl13	Unkn-03	2	22.5404															C03	SYBR	GAPDH	Unkn-03			22.5058	22.7209
ccl13	Unkn-05	3	32.2299	32.525	6.9129	0.0629017	0.957337										m1	A09	SYBR	GAPDH	Unkn-09			25.7578	25.6121
ccl13	Unkn-05	3	32.5749															B09	SYBR	GAPDH	Unkn-09			25.5041	25.6121
ccl13	Unkn-05	3	32.7703															C09	SYBR	GAPDH	Unkn-09			25.5745	25.6121
ccl13	Unkn-07	4	22.4647	22.4693	-0.916865	-7.76687	217.801										m2a	A11	SYBR	GAPDH	Unkn-11			23.5383	23.3862
ccl13	Unkn-07	4	22.5416															B11	SYBR	GAPDH	Unkn-11			23.3289	23.3862
ccl13	Unkn-07	4	22.4016															C11	SYBR	GAPDH	Unkn-11			23.2912	23.3862
ccl13	Unkn-09	5	29.3716	29.4542	29.4542	22.6042	1.56841e-07										m1	clu 6 M1			24.032
ccl13	Unkn-09	5	29.5771
ccl13	Unkn-09	5	29.4139
ccl13	Unkn-11	6	31.1151	31.4179	31.4179	24.5679	4.02104e-08										m2a	clu 6 M2			29.0994
ccl13	Unkn-11	6	31.7291
ccl13	Unkn-11	6	31.4093
ccl13	Unkn-13	7	32.9228	35.6867	35.6867	28.8367	2.08585e-09										m1	clu 7 M1			25.9928
ccl13	Unkn-13	7	35.6648
ccl13	Unkn-13	7	35.7086
ccl13	Unkn-15	8	24.0344	24.0858	-0.186503	-7.0365	131.28										m2a	A07	SYBR	GAPDH	Unkn-07			24.491	24.2723
ccl13	Unkn-15	8	24.1372															B07	SYBR	GAPDH	Unkn-07			24.1879	24.2723
ccl13	Unkn-15	8	24.0858															C07	SYBR	GAPDH	Unkn-07			24.138	24.2723
